# Supplementary material for: Comparative analysis of Saccharomyces cerevisiae WW domains and their interacting proteins
Source: Genome Biol. 2006 Apr 10;7(4):R30. doi: 10.1186/gb-2006-7-4-r30 (PMC1557994; doi:10.1186/gb-2006-7-4-r30)
Supplement: Additional data file 1 — The first column corresponds to the name of the WW domain probe, and the second column is the systematic name of its protein interaction partner. [file gb-2006-7-4-r30-S1.xls]

## Sheet: 20060127-ww-final-dataset-trimm
WW Domain Probe	Interacting Protein Systematic Name	Number Times Found in 13 Supplemental Datasets
YER125W_WW1	YJR096W	6
YER125W_WW1	YDL078C	6
YER125W_WW1	YPR160W	5
YER125W_WW1	YOR209C	4
YER125W_WW1	YKL150W	4
YER125W_WW1	YNL009W	3
YER125W_WW1	YLR192C	3
YER125W_WW1	YKR097W	3
YER125W_WW1	YHR174W	3
YER125W_WW1	YDR047W	3
YER125W_WW1	YNL117W	2
YER125W_WW1	YLR150W	2
YER125W_WW1	YIR034C	2
YER125W_WW1	YNL220W	1
YER125W_WW1	YML080W	1
YER125W_WW1	YLR269C	1
YER125W_WW1	YLR231C	1
YER125W_WW1	YJL218W	1
YER125W_WW1	YIL060W	1
YER125W_WW1	YGL245W	1
YER125W_WW1	YDR432W	1
YER125W_WW1	YDR256C	1
YER125W_WW1	YDR061W	1
YER125W_WW1	YBR109C	1
YER125W_WW1	YBR056W	1
YER125W_WW1	YPR074C	0
YER125W_WW1	YPL257W-A	0
YER125W_WW1	YPL222W	0
YER125W_WW1	YPL171C	0
YER125W_WW1	YOR251C	0
YER125W_WW1	YNR011C	0
YER125W_WW1	YMR316W	0
YER125W_WW1	YMR303C	0
YER125W_WW1	YMR205C	0
YER125W_WW1	YMR182C	0
YER125W_WW1	YML035C	0
YER125W_WW1	YLR392C	0
YER125W_WW1	YLR202C	0
YER125W_WW1	YLL039C	0
YER125W_WW1	YLL026W	0
YER125W_WW1	YKR049C	0
YER125W_WW1	YKR047W	0
YER125W_WW1	YKL128C	0
YER125W_WW1	YJL184W	0
YER125W_WW1	YJL084C	0
YER125W_WW1	YJL022W	0
YER125W_WW1	YGR287C	0
YER125W_WW1	YGR068C	0
YER125W_WW1	YGL208W	0
YER125W_WW1	YGL161C	0
YER125W_WW1	YFL058W	0
YER125W_WW1	YER100W	0
YER125W_WW1	YDR139C	0
YER125W_WW1	YDR034C-C	0
YER125W_WW1	YDR003W	0
YER125W_WW1	YDL244W	0
YER125W_WW1	YDL203C	0
YER125W_WW1	YDL123W	0
YER125W_WW1	YDL086W	0
YER125W_WW1	YDL029W	0
YER125W_WW1	YBR011C	0
YER125W_WW1	YBR005W	0
YER125W_WW2	YJR096W	6
YER125W_WW2	YOR209C	4
YER125W_WW2	YGL062W	4
YER125W_WW2	YDL051W	4
YER125W_WW2	YNL117W	2
YER125W_WW2	YLR150W	2
YER125W_WW2	YIR034C	2
YER125W_WW2	YPR139C	1
YER125W_WW2	YML080W	1
YER125W_WW2	YLR022C	1
YER125W_WW2	YIL060W	1
YER125W_WW2	YDR432W	1
YER125W_WW2	YDR234W	1
YER125W_WW2	YBR056W	1
YER125W_WW2	YPL077C	0
YER125W_WW2	YOR236W	0
YER125W_WW2	YOR224C	0
YER125W_WW2	YOR056C	0
YER125W_WW2	YMR205C	0
YER125W_WW2	YKR049C	0
YER125W_WW2	YKL094W	0
YER125W_WW2	YIR001C	0
YER125W_WW2	YHL033C	0
YER125W_WW2	YGL184C	0
YER125W_WW2	YDR226W	0
YER125W_WW2	YDL230W	0
YER125W_WW2	YBR177C	0
YER125W_WW3	YLR258W	6
YER125W_WW3	YJR096W	6
YER125W_WW3	YPR160W	5
YER125W_WW3	YHR009C	5
YER125W_WW3	YER125W	5
YER125W_WW3	YKL150W	4
YER125W_WW3	YGL062W	4
YER125W_WW3	YKR097W	3
YER125W_WW3	YHR174W	3
YER125W_WW3	YDR047W	3
YER125W_WW3	YOR335C	2
YER125W_WW3	YNL117W	2
YER125W_WW3	YML048W	2
YER125W_WW3	YLR150W	2
YER125W_WW3	YIR034C	2
YER125W_WW3	YHR183W	2
YER125W_WW3	YGR200C	2
YER125W_WW3	YPR158C-C	1
YER125W_WW3	YOR143C	1
YER125W_WW3	YOL103W-A	1
YER125W_WW3	YNL220W	1
YER125W_WW3	YMR196W	1
YER125W_WW3	YMR146C	1
YER125W_WW3	YMR120C	1
YER125W_WW3	YMR004W	1
YER125W_WW3	YLR429W	1
YER125W_WW3	YLR231C	1
YER125W_WW3	YLR069C	1
YER125W_WW3	YJL218W	1
YER125W_WW3	YIL060W	1
YER125W_WW3	YDR256C	1
YER125W_WW3	YDR234W	1
YER125W_WW3	YBR299W	1
YER125W_WW3	YBR056W	1
YER125W_WW3	YPR137C-A	0
YER125W_WW3	YPR135W	0
YER125W_WW3	YPR074C	0
YER125W_WW3	YPL258C	0
YER125W_WW3	YPL257W-A	0
YER125W_WW3	YPL139C	0
YER125W_WW3	YPL117C	0
YER125W_WW3	YPL023C	0
YER125W_WW3	YOR362C	0
YER125W_WW3	YOR224C	0
YER125W_WW3	YOL033W	0
YER125W_WW3	YNL334C	0
YER125W_WW3	YNL045W	0
YER125W_WW3	YMR316W	0
YER125W_WW3	YMR315W	0
YER125W_WW3	YMR205C	0
YER125W_WW3	YMR182C	0
YER125W_WW3	YMR171C	0
YER125W_WW3	YMR092C	0
YER125W_WW3	YMR041C	0
YER125W_WW3	YLR392C	0
YER125W_WW3	YKR047W	0
YER125W_WW3	YKL128C	0
YER125W_WW3	YKL069W	0
YER125W_WW3	YJR149W	0
YER125W_WW3	YJL151C	0
YER125W_WW3	YJL115W	0
YER125W_WW3	YJL084C	0
YER125W_WW3	YHR179W	0
YER125W_WW3	YHR112C	0
YER125W_WW3	YHL024W	0
YER125W_WW3	YGR287C	0
YER125W_WW3	YGR252W	0
YER125W_WW3	YGR136W	0
YER125W_WW3	YGR068C	0
YER125W_WW3	YGR063C	0
YER125W_WW3	YGL219C	0
YER125W_WW3	YGL161C	0
YER125W_WW3	YGL039W	0
YER125W_WW3	YFL058W	0
YER125W_WW3	YER100W	0
YER125W_WW3	YDR165W	0
YER125W_WW3	YDR034C-C	0
YER125W_WW3	YDR003W	0
YER125W_WW3	YDL244W	0
YER125W_WW3	YDL230W	0
YER125W_WW3	YDL203C	0
YER125W_WW3	YDL123W	0
YER125W_WW3	YDL091C	0
YER125W_WW3	YCL043C	0
YER125W_WW3	YBR011C	0
YER125W_WW3	YBR005W	0
YFL010C	YJR096W	6
YFL010C	YDL078C	6
YFL010C	YPR160W	5
YFL010C	YOR209C	4
YFL010C	YGL062W	4
YFL010C	YDL051W	4
YFL010C	YLR192C	3
YFL010C	YKR097W	3
YFL010C	YHR174W	3
YFL010C	YNL117W	2
YFL010C	YLR150W	2
YFL010C	YLR027C	2
YFL010C	YEL047C	2
YFL010C	YNL220W	1
YFL010C	YNL186W	1
YFL010C	YMR004W	1
YFL010C	YML080W	1
YFL010C	YLR269C	1
YFL010C	YLR231C	1
YFL010C	YIL060W	1
YFL010C	YHR216W	1
YFL010C	YHL042W	1
YFL010C	YDR432W	1
YFL010C	YDR061W	1
YFL010C	YBR226C	1
YFL010C	YBR109C	1
YFL010C	YBR056W	1
YFL010C	YPR197C	0
YFL010C	YPR074C	0
YFL010C	YPL257W-A	0
YFL010C	YPL222W	0
YFL010C	YOR236W	0
YFL010C	YOL056W	0
YFL010C	YNR011C	0
YFL010C	YNL274C	0
YFL010C	YNL226W	0
YFL010C	YMR174C	0
YFL010C	YLR354C	0
YFL010C	YLR202C	0
YFL010C	YLL039C	0
YFL010C	YKR025W	0
YFL010C	YJR019C	0
YFL010C	YIL153W	0
YFL010C	YHR043C	0
YFL010C	YGR180C	0
YFL010C	YGR136W	0
YFL010C	YGR111W	0
YFL010C	YGL208W	0
YFL010C	YDR510W	0
YFL010C	YDR226W	0
YFL010C	YDR212W	0
YFL010C	YDR044W	0
YFL010C	YDL230W	0
YFL010C	YDL131W	0
YFL010C	YDL029W	0
YFL010C	YCR031C	0
YGL227W	YJR096W	6
YGL227W	YNL117W	2
YGL227W	YLR027C	2
YGL227W	YML080W	1
YGL227W	YKL152C	1
YGL227W	YBR056W	1
YGL227W	YDR226W	0
YIL030C	YJR096W	6
YIL030C	YIL070C	6
YIL030C	YPR160W	5
YIL030C	YPL281C	5
YIL030C	YHR009C	5
YIL030C	YOR209C	4
YIL030C	YLR134W	4
YIL030C	YGL062W	4
YIL030C	YDL051W	4
YIL030C	YCR016W	4
YIL030C	YPR035W	3
YIL030C	YNL009W	3
YIL030C	YKR097W	3
YIL030C	YHR174W	3
YIL030C	YOR335C	2
YIL030C	YNL117W	2
YIL030C	YML048W	2
YIL030C	YLR293C	2
YIL030C	YLR150W	2
YIL030C	YLR027C	2
YIL030C	YIR034C	2
YIL030C	YHR183W	2
YIL030C	YOR143C	1
YIL030C	YNL220W	1
YIL030C	YMR146C	1
YIL030C	YMR120C	1
YIL030C	YMR110C	1
YIL030C	YMR004W	1
YIL030C	YLR231C	1
YIL030C	YJL218W	1
YIL030C	YJL167W	1
YIL030C	YIL060W	1
YIL030C	YHR063C	1
YIL030C	YGL245W	1
YIL030C	YBR299W	1
YIL030C	YBR056W	1
YIL030C	YPR135W	0
YIL030C	YPL222W	0
YIL030C	YPL171C	0
YIL030C	YPL023C	0
YIL030C	YOR323C	0
YIL030C	YOR251C	0
YIL030C	YOR056C	0
YIL030C	YNR034W	0
YIL030C	YNR033W	0
YIL030C	YNL045W	0
YIL030C	YMR304W	0
YIL030C	YMR303C	0
YIL030C	YMR205C	0
YIL030C	YMR092C	0
YIL030C	YMR041C	0
YIL030C	YML035C	0
YIL030C	YLR460C	0
YIL030C	YLR262C	0
YIL030C	YLR208W	0
YIL030C	YLL026W	0
YIL030C	YLL024C	0
YIL030C	YJR019C	0
YIL030C	YHR112C	0
YIL030C	YHL033C	0
YIL030C	YGR287C	0
YIL030C	YGR111W	0
YIL030C	YGL184C	0
YIL030C	YGL039W	0
YIL030C	YER152C	0
YIL030C	YER070W	0
YIL030C	YDL230W	0
YIL030C	YDL086W	0
YIL030C	YCR053W	0
YIL030C	YCL047C	0
YIL030C	YCL043C	0
YIL030C	YBR011C	0
YJL168C	YJR096W	6
YJL168C	YLR192C	3
YJL168C	YKR097W	3
YJL168C	YHR174W	3
YJL168C	YLR150W	2
YJL168C	YEL047C	2
YJL168C	YNL220W	1
YJL168C	YNL186W	1
YJL168C	YLR269C	1
YJL168C	YIL060W	1
YJL168C	YGL204C	1
YJL168C	YBR109C	1
YJL168C	YBR056W	1
YJL168C	YPR200C	0
YJL168C	YPR197C	0
YJL168C	YPR194C	0
YJL168C	YPR074C	0
YJL168C	YPL171C	0
YJL168C	YOR362C	0
YJL168C	YNL304W	0
YJL168C	YNL226W	0
YJL168C	YMR174C	0
YJL168C	YLL018C	0
YJL168C	YJL184W	0
YJL168C	YGR180C	0
YJL168C	YGR111W	0
YJL168C	YGL208W	0
YJL168C	YDR377W	0
YJL168C	YDR139C	0
YJL168C	YDR044W	0
YJL168C	YDL131W	0
YJL168C	YDL086W	0
YJL168C	YDL029W	0
YJL168C	YCR031C	0
YJR017C	YJR096W	6
YJR017C	YDL078C	6
YJR017C	YPR160W	5
YJR017C	YHR009C	5
YJR017C	YOR209C	4
YJR017C	YGL062W	4
YJR017C	YDL051W	4
YJR017C	YLR192C	3
YJR017C	YHR174W	3
YJR017C	YPL239W	2
YJR017C	YNL117W	2
YJR017C	YLR150W	2
YJR017C	YLR027C	2
YJR017C	YIL033C	2
YJR017C	YEL047C	2
YJR017C	YNL220W	1
YJR017C	YNL186W	1
YJR017C	YMR146C	1
YJR017C	YMR004W	1
YJR017C	YLR269C	1
YJR017C	YLR231C	1
YJR017C	YJR148W	1
YJR017C	YIL060W	1
YJR017C	YHL042W	1
YJR017C	YGL204C	1
YJR017C	YDR061W	1
YJR017C	YBR299W	1
YJR017C	YBR109C	1
YJR017C	YBR056W	1
YJR017C	YPR200C	0
YJR017C	YPR197C	0
YJR017C	YPR194C	0
YJR017C	YPR074C	0
YJR017C	YPL171C	0
YJR017C	YPL117C	0
YJR017C	YPL108W	0
YJR017C	YOR362C	0
YJR017C	YOR323C	0
YJR017C	YOR198C	0
YJR017C	YOR078W	0
YJR017C	YNR033W	0
YJR017C	YNR011C	0
YJR017C	YNL304W	0
YJR017C	YNL274C	0
YJR017C	YNL226W	0
YJR017C	YNL093W	0
YJR017C	YMR174C	0
YJR017C	YML035C	0
YJR017C	YLR354C	0
YJR017C	YLL024C	0
YJR017C	YJL184W	0
YJR017C	YHR043C	0
YJR017C	YGR287C	0
YJR017C	YGR180C	0
YJR017C	YGR111W	0
YJR017C	YGL211W	0
YJR017C	YGL208W	0
YJR017C	YGL200C	0
YJR017C	YDR510W	0
YJR017C	YDR212W	0
YJR017C	YDR139C	0
YJR017C	YDR044W	0
YJR017C	YDL131W	0
YJR017C	YDL086W	0
YJR017C	YDL029W	0
YJR017C	YCR031C	0
YJR017C	YBR011C	0
YKL012W_WW1	YJR096W	6
YKL012W_WW1	YDL078C	6
YKL012W_WW1	YPR160W	5
YKL012W_WW1	YHR009C	5
YKL012W_WW1	YOR209C	4
YKL012W_WW1	YKL150W	4
YKL012W_WW1	YDL051W	4
YKL012W_WW1	YCR016W	4
YKL012W_WW1	YLR192C	3
YKL012W_WW1	YKR097W	3
YKL012W_WW1	YHR174W	3
YKL012W_WW1	YNL117W	2
YKL012W_WW1	YLR150W	2
YKL012W_WW1	YEL047C	2
YKL012W_WW1	YNL220W	1
YKL012W_WW1	YNL186W	1
YKL012W_WW1	YMR146C	1
YKL012W_WW1	YLR269C	1
YKL012W_WW1	YIL060W	1
YKL012W_WW1	YHL042W	1
YKL012W_WW1	YDR061W	1
YKL012W_WW1	YBR299W	1
YKL012W_WW1	YBR109C	1
YKL012W_WW1	YPR200C	0
YKL012W_WW1	YPR197C	0
YKL012W_WW1	YPR074C	0
YKL012W_WW1	YPL222W	0
YKL012W_WW1	YPL117C	0
YKL012W_WW1	YNR033W	0
YKL012W_WW1	YNR011C	0
YKL012W_WW1	YNL304W	0
YKL012W_WW1	YNL226W	0
YKL012W_WW1	YMR174C	0
YKL012W_WW1	YMR092C	0
YKL012W_WW1	YML035C	0
YKL012W_WW1	YLL024C	0
YKL012W_WW1	YLL018C	0
YKL012W_WW1	YLL009C	0
YKL012W_WW1	YHR043C	0
YKL012W_WW1	YGR287C	0
YKL012W_WW1	YGR180C	0
YKL012W_WW1	YGR111W	0
YKL012W_WW1	YGL208W	0
YKL012W_WW1	YGL200C	0
YKL012W_WW1	YDR212W	0
YKL012W_WW1	YDR139C	0
YKL012W_WW1	YDR044W	0
YKL012W_WW1	YDL131W	0
YKL012W_WW1	YDL086W	0
YKL012W_WW1	YDL029W	0
YKL012W_WW1	YCR031C	0
YKL012W_WW2	YJR096W	6
YKL012W_WW2	YPR160W	5
YKL012W_WW2	YOR209C	4
YKL012W_WW2	YGL062W	4
YKL012W_WW2	YDL051W	4
YKL012W_WW2	YNL009W	3
YKL012W_WW2	YKR097W	3
YKL012W_WW2	YCR024C	3
YKL012W_WW2	YNL117W	2
YKL012W_WW2	YML048W	2
YKL012W_WW2	YLR150W	2
YKL012W_WW2	YLR027C	2
YKL012W_WW2	YIR034C	2
YKL012W_WW2	YIL078W	2
YKL012W_WW2	YHR183W	2
YKL012W_WW2	YGR200C	2
YKL012W_WW2	YPR139C	1
YKL012W_WW2	YOR143C	1
YKL012W_WW2	YNL220W	1
YKL012W_WW2	YMR196W	1
YKL012W_WW2	YMR110C	1
YKL012W_WW2	YMR004W	1
YKL012W_WW2	YML118W	1
YKL012W_WW2	YLR324W	1
YKL012W_WW2	YLR231C	1
YKL012W_WW2	YLR069C	1
YKL012W_WW2	YHR063C	1
YKL012W_WW2	YGL245W	1
YKL012W_WW2	YDR432W	1
YKL012W_WW2	YBR056W	1
YKL012W_WW2	YPR147C	0
YKL012W_WW2	YPR135W	0
YKL012W_WW2	YPR036W	0
YKL012W_WW2	YPL222W	0
YKL012W_WW2	YPL023C	0
YKL012W_WW2	YOR386W	0
YKL012W_WW2	YOR241W	0
YKL012W_WW2	YOR232W	0
YKL012W_WW2	YOR224C	0
YKL012W_WW2	YNL280C	0
YKL012W_WW2	YNL045W	0
YKL012W_WW2	YMR313C	0
YKL012W_WW2	YMR304W	0
YKL012W_WW2	YMR205C	0
YKL012W_WW2	YML035C	0
YKL012W_WW2	YJR149W	0
YKL012W_WW2	YJR111C	0
YKL012W_WW2	YJR019C	0
YKL012W_WW2	YIL108W	0
YKL012W_WW2	YIL002C	0
YKL012W_WW2	YHR202W	0
YKL012W_WW2	YHR179W	0
YKL012W_WW2	YHR112C	0
YKL012W_WW2	YHR067W	0
YKL012W_WW2	YGR264C	0
YKL012W_WW2	YGL184C	0
YKL012W_WW2	YER152C	0
YKL012W_WW2	YDL230W	0
YKL012W_WW2	YDL086W	0
YKL012W_WW2	YCL047C	0
YOR011W	YJR096W	6
YOR011W	YOR209C	4
YOR011W	YHR174W	3
YOR011W	YNL117W	2
YOR011W	YOR143C	1
YOR011W	YNL220W	1
YOR011W	YMR196W	1
YOR011W	YJL167W	1
YOR011W	YIL060W	1
YOR011W	YHR063C	1
YOR011W	YDR432W	1
YOR011W	YBR056W	1
YOR011W	YPL171C	0
YOR011W	YOR323C	0
YOR011W	YOR251C	0
YOR011W	YOL056W	0
YOR011W	YKL130C	0
YOR011W	YBR011C	0
YPR152C	YJR096W	6
YPR152C	YPR160W	5
YPR152C	YHR009C	5
YPR152C	YOR209C	4
YPR152C	YLR192C	3
YPR152C	YKR097W	3
YPR152C	YHR174W	3
YPR152C	YER062C	3
YPR152C	YNL117W	2
YPR152C	YLR150W	2
YPR152C	YHR183W	2
YPR152C	YOR143C	1
YPR152C	YNL220W	1
YPR152C	YMR120C	1
YPR152C	YLR231C	1
YPR152C	YIL060W	1
YPR152C	YGL204C	1
YPR152C	YGL030W	1
YPR152C	YDR432W	1
YPR152C	YDR271C	1
YPR152C	YDR061W	1
YPR152C	YBR226C	1
YPR152C	YBR109C	1
YPR152C	YBR056W	1
YPR152C	YPR074C	0
YPR152C	YOL056W	0
YPR152C	YNR033W	0
YPR152C	YNR011C	0
YPR152C	YNL274C	0
YPR152C	YNL226W	0
YPR152C	YML035C	0
YPR152C	YLR354C	0
YPR152C	YLR202C	0
YPR152C	YLL039C	0
YPR152C	YLL024C	0
YPR152C	YKR047W	0
YPR152C	YJL022W	0
YPR152C	YGR287C	0
YPR152C	YGR180C	0
YPR152C	YGR037C	0
YPR152C	YGL208W	0
YPR152C	YDR510W	0
YPR152C	YDR377W	0
YPR152C	YDL230W	0
YPR152C	YDL029W	0
YPR152C	YCR031C	0
YPR152C	YBR011C	0
