# Supplementary material for: Comparative analysis of Saccharomyces cerevisiae WW domains and their interacting proteins
Source: Genome Biol. 2006 Apr 10;7(4):R30. doi: 10.1186/gb-2006-7-4-r30 (PMC1557994; doi:10.1186/gb-2006-7-4-r30)
Supplement: Additional data file 2 — Enrichment of GO classifications within the WW domain network. [file gb-2006-7-4-r30-S2.xls]

## Sheet: 20060130-ww-subnetwork-go-enrichments.txt
WW Domain Probe	GO Annotation ID	GO Description	Corrected P-value	Genes with annotation
YIL030C	GO:0003824	catalytic activity	3.76775e-11	YGL245W,YGL062W,YNL045W,YBR011C,YGL039W,YMR120C,YLR262C,YGL184C,YHR183W,YOR209C,YNL009W,YMR303C,YNL117W,YPL171C,YLL026W,YKR097W,YJR019C,YCR053W,YGR287C,YML035C,YOR143C,YDL086W,YOR335C,YHR174W,YJL167W,YJL218W,YER070W,YJR096W,YLR134W,YLR231C,YMR205C,YBR299W,YPR160W,YHR112C,YCL043C,YNR033W,YIR034C,YIL030C,YNL220W,YPL023C,YOR251C,YPR035W,YOR323C,YPL281C,YHR063C,YDL230W,YLR027C,YLR293C,YMR304W
YKL012W_WW2	GO:0003824	catalytic activity	9.02069e-08	YOR386W,YGR264C,YNL280C,YGL245W,YGL062W,YIL002C,YNL045W,YOR241W,YHR179W,YGL184C,YHR183W,YOR209C,YNL009W,YHR067W,YNL117W,YKR097W,YJR019C,YMR313C,YML035C,YCR024C,YOR143C,YDL086W,YJR096W,YLR231C,YPR036W,YMR205C,YPR160W,YHR112C,YIR034C,YNL220W,YPL023C,YML118W,YOR224C,YIL078W,YIL108W,YDL230W,YHR063C,YLR027C,YMR304W
YIL030C	GO:0005737	cytoplasm	1.99849e-07	YLR150W,YGL245W,YGL062W,YMR146C,YNL045W,YNR034W,YHL033C,YBR011C,YGL039W,YMR110C,YMR120C,YLR262C,YHR183W,YGL184C,YNL009W,YMR303C,YNL117W,YLL026W,YKR097W,YJR019C,YCR053W,YMR004W,YGR287C,YML035C,YOR056C,YLR208W,YGR111W,YOR143C,YDL086W,YPL222W,YOR335C,YHR174W,YJL167W,YER070W,YJR096W,YLR134W,YLR231C,YMR205C,YPR160W,YCL043C,YHR112C,YNR033W,YER152C,YIR034C,YIL030C,YMR092C,YLL024C,YNL220W,YML048W,YPL023C…
YKL012W_WW2	GO:0005737	cytoplasm	6.81942e-07	YOR386W,YGR264C,YPR139C,YNL280C,YLR150W,YHR202W,YGL245W,YGL062W,YPR147C,YNL045W,YOR241W,YHR179W,YMR110C,YGL184C,YHR183W,YNL009W,YDR432W,YHR067W,YNL117W,YKR097W,YJR019C,YMR313C,YMR004W,YJR149W,YML035C,YOR232W,YCR024C,YJR111C,YOR143C,YDL086W,YPL222W,YLR069C,YJR096W,YLR231C,YPR036W,YMR205C,YPR160W,YLR324W,YHR112C,YER152C,YIR034C,YNL220W,YML048W,YPL023C,YBR056W,YIL078W,YHR063C,YDL230W,YIL108W,YLR027C…
YIL030C	GO:0006082	organic acid metabolism	1.21101e-06	YOR335C,YHR174W,YGL245W,YGL062W,YLR134W,YIR034C,YNR033W,YGL184C,YNL009W,YPL023C,YNL117W,YPR035W,YKR097W,YJR019C,YCR053W,YOR323C,YLR027C
YIL030C	GO:0019752	carboxylic acid metabolism	1.21101e-06	YOR335C,YHR174W,YGL245W,YGL062W,YLR134W,YIR034C,YNR033W,YGL184C,YNL009W,YPL023C,YNL117W,YPR035W,YKR097W,YJR019C,YCR053W,YOR323C,YLR027C
YFL010C	GO:0009117	nucleotide metabolism	3.12476e-06	YHR216W,YDR226W,YOR209C,YNL220W,YGL062W,YPR074C,YLR231C,YLR354C,YDL078C
YPR152C	GO:0005737	cytoplasm	4.35934e-06	YLR150W,YNL274C,YPR074C,YLL039C,YDR061W,YGR180C,YLR354C,YBR011C,YGR037C,YMR120C,YHR183W,YDL029W,YDR432W,YNL117W,YBR109C,YKR097W,YGR287C,YML035C,YDR377W,YOR143C,YER062C,YHR174W,YJR096W,YLR231C,YPR160W,YGL030W,YOL056W,YGL208W,YLR192C,YNR033W,YDR510W,YLL024C,YNL220W,YBR056W,YDL230W,YHR009C,YCR031C
YPR152C	GO:0009117	nucleotide metabolism	7.5139e-06	YLR231C,YDR377W,YMR120C,YLR354C,YOR209C,YNL220W,YML035C,YPR074C
YFL010C	GO:0006092	main pathways of carbohydrate metabolism	9.22304e-06	YKR097W,YLR354C,YLR027C,YHR174W,YGL062W,YDL078C,YNL117W,YPR074C
YJR017C	GO:0003824	catalytic activity	1.22558e-05	YNL093W,YGL062W,YNL274C,YPR074C,YDR061W,YHR043C,YGR180C,YLR354C,YBR011C,YDL078C,YOR209C,YPL117C,YNL117W,YPL171C,YOR362C,YDL131W,YDR044W,YGR287C,YNR011C,YNL186W,YML035C,YNL304W,YDL086W,YHR174W,YJR096W,YLR231C,YBR299W,YPR160W,YGL208W,YNR033W,YJR148W,YEL047C,YNL220W,YJR017C,YPR200C,YOR323C,YLR027C
YFL010C	GO:0019362	pyridine nucleotide metabolism	2.69173e-05	YLR231C,YLR354C,YOR209C,YGL062W,YDL078C,YPR074C
YKL012W_WW2	GO:0005777	peroxisome	2.87906e-05	YJR019C,YIR034C,YGL184C,YLR027C,YNL009W,YNL117W,YLR324W
YKL012W_WW2	GO:0042579	microbody	2.87906e-05	YJR019C,YIR034C,YGL184C,YLR027C,YNL009W,YNL117W,YLR324W
YFL010C	GO:0044262	cellular carbohydrate metabolism	3.77421e-05	YHR174W,YGL062W,YNL117W,YPR074C,YHR043C,YJR096W,YKR097W,YPR160W,YLR027C,YLR354C,YDL078C
YKL012W_WW2	GO:0005622	intracellular	4.64719e-05	YOR386W,YKL012W,YGR264C,YPR139C,YNL280C,YLR150W,YHR202W,YGL245W,YGL062W,YPR135W,YPR147C,YNL045W,YOR241W,YHR179W,YMR110C,YHR183W,YGL184C,YOR209C,YNL009W,YDR432W,YHR067W,YNL117W,YKR097W,YJR019C,YMR313C,YMR004W,YJR149W,YML035C,YOR232W,YCR024C,YJR111C,YOR143C,YDL086W,YPL222W,YDL051W,YLR069C,YJR096W,YLR231C,YPR036W,YMR205C,YPR160W,YLR324W,YHR112C,YER152C,YIR034C,YNL220W,YGR200C,YML048W,YPL023C,YBR056W…
YGL227W	GO:0006092	main pathways of carbohydrate metabolism	6.35003e-05	YKL152C,YGL227W,YLR027C,YNL117W
YGL227W	GO:0044262	cellular carbohydrate metabolism	8.92933e-05	YJR096W,YKL152C,YGL227W,YLR027C,YNL117W
YFL010C	GO:0005622	intracellular	9.49085e-05	YIL153W,YDR226W,YLR150W,YGL062W,YNL274C,YPR074C,YLL039C,YDR061W,YHR043C,YGR180C,YML080W,YLR354C,YDL078C,YHR216W,YOR209C,YDL029W,YDR432W,YNL117W,YBR109C,YDR212W,YGR136W,YKR097W,YJR019C,YDL131W,YMR004W,YDR044W,YNR011C,YNL186W,YGR111W,YPL257W-A,YPL222W,YHR174W,YDL051W,YLR231C,YJR096W,YFL010C,YPR160W,YOL056W,YGL208W,YLR192C,YDR510W,YEL047C,YNL220W,YOR236W,YBR056W,YDL230W,YLR027C,YKR025W,YCR031C,YMR17…
YJR017C	GO:0019362	pyridine nucleotide metabolism	9.90213e-05	YLR231C,YLR354C,YOR209C,YGL062W,YDL078C,YPR074C
YFL010C	GO:0005975	carbohydrate metabolism	0.000100382	YHR174W,YGL062W,YNL117W,YPR074C,YHR043C,YJR096W,YKR097W,YPR160W,YLR027C,YLR354C,YDL078C
YGL227W	GO:0005975	carbohydrate metabolism	0.000144122	YJR096W,YKL152C,YGL227W,YLR027C,YNL117W
YFL010C	GO:0006733	oxidoreduction coenzyme metabolism	0.000147486	YLR231C,YLR354C,YOR209C,YGL062W,YDL078C,YPR074C
YKL012W_WW1	GO:0003824	catalytic activity	0.000153532	YNL304W,YDL086W,YHR174W,YPR074C,YKL150W,YDR061W,YLL018C,YJR096W,YHR043C,YGR180C,YBR299W,YPR160W,YGL208W,YDL078C,YNR033W,YEL047C,YOR209C,YNL220W,YPL117C,YNL117W,YLL009C,YPR200C,YDL131W,YKR097W,YDR044W,YGR287C,YNR011C,YNL186W,YML035C
YFL010C	GO:0003824	catalytic activity	0.000192202	YDR226W,YHR174W,YGL062W,YNL274C,YPR074C,YDR061W,YLR231C,YJR096W,YHR043C,YGR180C,YML080W,YPR160W,YLR354C,YGL208W,YDL078C,YHR216W,YEL047C,YOR209C,YNL220W,YOR236W,YNL117W,YKR097W,YDL131W,YJR019C,YDR044W,YLR027C,YDL230W,YNR011C,YNL186W,YKR025W
YJR017C	GO:0009117	nucleotide metabolism	0.000308054	YLR231C,YLR354C,YOR209C,YNL220W,YML035C,YGL062W,YDL078C,YPR074C
YFL010C	GO:0005737	cytoplasm	0.000322435	YIL153W,YDR226W,YLR150W,YGL062W,YNL274C,YPR074C,YLL039C,YDR061W,YHR043C,YGR180C,YLR354C,YDL078C,YHR216W,YDL029W,YDR432W,YNL117W,YBR109C,YDR212W,YGR136W,YKR097W,YJR019C,YMR004W,YDR044W,YGR111W,YPL222W,YHR174W,YJR096W,YLR231C,YFL010C,YPR160W,YOL056W,YGL208W,YLR192C,YDR510W,YEL047C,YNL220W,YOR236W,YBR056W,YDL230W,YLR027C,YCR031C,YMR174C
YJR017C	GO:0044262	cellular carbohydrate metabolism	0.000360927	YHR174W,YGL062W,YNL117W,YPR074C,YHR043C,YJR096W,YBR299W,YPR160W,YLR027C,YLR354C,YDL078C
YER125W_WW1	GO:0006092	main pathways of carbohydrate metabolism	0.000422715	YKR097W,YMR205C,YHR174W,YNL009W,YDL078C,YNL117W,YPR074C
YKL012W_WW2	GO:0005623	cell	0.000425392	YOR386W,YKL012W,YGR264C,YPR139C,YNL280C,YLR150W,YHR202W,YGL245W,YGL062W,YPR135W,YIL002C,YPR147C,YNL045W,YOR241W,YHR179W,YMR110C,YHR183W,YGL184C,YOR209C,YNL009W,YDR432W,YHR067W,YNL117W,YKR097W,YJR019C,YMR313C,YMR004W,YJR149W,YML035C,YOR232W,YCR024C,YJR111C,YOR143C,YDL086W,YPL222W,YDL051W,YLR069C,YJR096W,YLR231C,YPR036W,YMR205C,YPR160W,YLR324W,YHR112C,YER152C,YIR034C,YNL220W,YGR200C,YML048W,YPL023C…
YPR152C	GO:0005622	intracellular	0.000444629	YLR150W,YNL274C,YPR074C,YLL039C,YDR061W,YGR180C,YLR354C,YBR011C,YGR037C,YMR120C,YHR183W,YOR209C,YDL029W,YDR432W,YNL117W,YBR109C,YKR097W,YGR287C,YNR011C,YML035C,YDR377W,YOR143C,YER062C,YPR152C,YHR174W,YJR096W,YLR231C,YPR160W,YGL030W,YOL056W,YGL208W,YLR192C,YNR033W,YDR510W,YLL024C,YNL220W,YBR056W,YDL230W,YHR009C,YCR031C
YER125W_WW3	GO:0042724	thiamin and derivative biosynthesis	0.000493375	YOR143C,YNL334C,YFL058W,YPL258C,YDL244W
YER125W_WW1	GO:0006766	vitamin metabolism	0.000512894	YLR231C,YFL058W,YOR209C,YNL009W,YDL244W,YDL078C,YPR074C
YER125W_WW1	GO:0006767	water-soluble vitamin metabolism	0.000512894	YLR231C,YFL058W,YOR209C,YNL009W,YDL244W,YDL078C,YPR074C
YJR017C	GO:0006733	oxidoreduction coenzyme metabolism	0.000534845	YLR231C,YLR354C,YOR209C,YGL062W,YDL078C,YPR074C
YFL010C	GO:0006769	nicotinamide metabolism	0.000546498	YLR231C,YLR354C,YGL062W,YDL078C,YPR074C
YER125W_WW3	GO:0006766	vitamin metabolism	0.000558449	YLR231C,YOR143C,YNL334C,YFL058W,YPL258C,YGL062W,YDL244W,YPR074C
YER125W_WW3	GO:0006767	water-soluble vitamin metabolism	0.000558449	YLR231C,YOR143C,YNL334C,YFL058W,YPL258C,YGL062W,YDL244W,YPR074C
YJR017C	GO:0006092	main pathways of carbohydrate metabolism	0.000815743	YLR354C,YLR027C,YHR174W,YGL062W,YDL078C,YNL117W,YPR074C
YPR152C	GO:0005975	carbohydrate metabolism	0.000828146	YER062C,YHR183W,YHR174W,YNL117W,YPR074C,YJR096W,YKR097W,YLR354C,YPR160W
YER125W_WW3	GO:0042723	thiamin and derivative metabolism	0.000876341	YOR143C,YNL334C,YFL058W,YPL258C,YDL244W
YIL030C	GO:0015980	energy derivation by oxidation of organic compounds	0.000878964	YHR174W,YNL009W,YMR303C,YGL062W,YNL117W,YKR097W,YLR134W,YMR205C,YPR160W,YIL070C,YLR027C
YJR017C	GO:0005975	carbohydrate metabolism	0.000930683	YHR174W,YGL062W,YNL117W,YPR074C,YHR043C,YJR096W,YBR299W,YPR160W,YLR027C,YLR354C,YDL078C
YPR152C	GO:0006732	coenzyme metabolism	0.00101743	YLR231C,YDR377W,YOR143C,YNR033W,YLR354C,YOR209C,YPR074C
YFL010C	GO:0005996	monosaccharide metabolism	0.00120304	YKR097W,YJR096W,YHR043C,YLR354C,YHR174W,YGL062W,YPR074C
YIL030C	GO:0044262	cellular carbohydrate metabolism	0.00138285	YHR183W,YHR174W,YNL009W,YGL062W,YNL117W,YJR096W,YKR097W,YMR205C,YBR299W,YLR027C,YPR160W
YKL012W_WW2	GO:0006082	organic acid metabolism	0.00157261	YIR034C,YGL184C,YNL009W,YGR264C,YPL023C,YHR067W,YGL245W,YGL062W,YNL117W,YJR019C,YKR097W,YLR027C
YKL012W_WW2	GO:0019752	carboxylic acid metabolism	0.00157261	YIR034C,YGL184C,YNL009W,YGR264C,YPL023C,YHR067W,YGL245W,YGL062W,YNL117W,YJR019C,YKR097W,YLR027C
YJR017C	GO:0006769	nicotinamide metabolism	0.00160773	YLR231C,YLR354C,YGL062W,YDL078C,YPR074C
YER125W_WW1	GO:0019362	pyridine nucleotide metabolism	0.00161759	YLR231C,YOR209C,YNL009W,YDL078C,YPR074C
YIL030C	GO:0005777	peroxisome	0.00168812	YJR019C,YIR034C,YGL184C,YLR027C,YNL009W,YNL117W
YIL030C	GO:0042579	microbody	0.00168812	YJR019C,YIR034C,YGL184C,YLR027C,YNL009W,YNL117W
YKL012W_WW1	GO:0044262	cellular carbohydrate metabolism	0.0017055	YHR174W,YNL117W,YPR074C,YHR043C,YJR096W,YKR097W,YBR299W,YPR160W,YDL078C
YIL030C	GO:0006092	main pathways of carbohydrate metabolism	0.00198463	YKR097W,YMR205C,YLR027C,YHR174W,YNL009W,YGL062W,YNL117W
YER125W_WW1	GO:0009117	nucleotide metabolism	0.00199666	YLR231C,YOR209C,YNL220W,YNL009W,YML035C,YDL078C,YPR074C
YFL010C	GO:0006006	glucose metabolism	0.00204649	YKR097W,YHR043C,YLR354C,YHR174W,YGL062W,YPR074C
YFL010C	GO:0015980	energy derivation by oxidation of organic compounds	0.00220563	YHR174W,YGL062W,YNL117W,YPR074C,YKR097W,YLR027C,YLR354C,YPR160W,YDL078C
YFL010C	GO:0051186	cofactor metabolism	0.00257881	YLR231C,YDR044W,YLR354C,YOR209C,YOR236W,YGL062W,YDL078C,YPR074C
YIL030C	GO:0016829	lyase activity	0.00269962	YLR134W,YKR097W,YHR112C,YCR053W,YGL184C,YPL281C,YHR174W
YER125W_WW1	GO:0005737	cytoplasm	0.00272187	YDR139C,YDR003W,YKL128C,YLR150W,YGL245W,YPR074C,YLL039C,YDR061W,YKR049C,YBR011C,YDL078C,YLR392C,YER125W,YNL009W,YDL029W,YDL203C,YDR432W,YMR303C,YNL117W,YBR109C,YDR047W,YLL026W,YKR097W,YDR256C,YGR287C,YML035C,YER100W,YDL086W,YPL222W,YHR174W,YDL123W,YKL150W,YJR096W,YLR231C,YMR205C,YPR160W,YGL208W,YLR192C,YIR034C,YMR316W,YNL220W,YBR056W,YOR251C,YBR005W,YJL084C
YER125W_WW2	GO:0005777	peroxisome	0.00280787	YIR034C,YGL184C,YNL117W,YDR234W
YER125W_WW2	GO:0042579	microbody	0.00280787	YIR034C,YGL184C,YNL117W,YDR234W
YER125W_WW1	GO:0006091	generation of precursor metabolites and energy	0.00287632	YHR174W,YNL009W,YMR303C,YNL117W,YPR074C,YKL150W,YKR097W,YMR205C,YPR160W,YDL078C
YER125W_WW3	GO:0005622	intracellular	0.00299778	YLR429W,YDR003W,YLR258W,YKL128C,YOL033W,YMR146C,YOL103W-A,YNL045W,YBR011C,YMR315W,YGL039W,YPL139C,YHR179W,YMR120C,YDR047W,YOR362C,YKR097W,YMR182C,YMR004W,YDR256C,YJR149W,YGR287C,YGR252W,YDR034C-C,YER100W,YKL069W,YOR143C,YOR335C,YHL024W,YHR174W,YKL150W,YDR234W,YJR096W,YMR205C,YPR160W,YGR063C,YHR112C,YIR034C,YJL151C,YMR092C,YNL220W,YGL219C,YGR200C,YPL023C,YBR056W,YPR137C-A,YDL230W,YHR009C,YMR196W,Y…
YGL227W	GO:0015980	energy derivation by oxidation of organic compounds	0.00338026	YKL152C,YGL227W,YLR027C,YNL117W
YER125W_WW3	GO:0005737	cytoplasm	0.00340167	YMR171C,YLR429W,YDR003W,YLR258W,YKL128C,YOL033W,YLR150W,YGL062W,YMR146C,YPR074C,YNL045W,YBR011C,YMR315W,YLR392C,YGL039W,YHR179W,YMR120C,YHR183W,YER125W,YDL203C,YPL117C,YNL117W,YDR047W,YOR362C,YGR136W,YKR097W,YMR004W,YDR256C,YJR149W,YGR287C,YER100W,YKL069W,YDL091C,YOR143C,YOR335C,YHL024W,YHR174W,YDL123W,YLR069C,YKL150W,YDR234W,YLR231C,YJR096W,YMR205C,YPR160W,YCL043C,YHR112C,YIR034C,YJL151C,YMR316W…
YIL030C	GO:0005975	carbohydrate metabolism	0.00348424	YHR183W,YHR174W,YNL009W,YGL062W,YNL117W,YJR096W,YKR097W,YMR205C,YBR299W,YLR027C,YPR160W
YPR152C	GO:0005996	monosaccharide metabolism	0.00351069	YKR097W,YJR096W,YHR183W,YLR354C,YHR174W,YPR074C
YJR017C	GO:0005737	cytoplasm	0.00360355	YNL093W,YDR139C,YPL239W,YLR150W,YGL211W,YGL062W,YNL274C,YMR146C,YPR074C,YDR061W,YHR043C,YGR180C,YLR354C,YBR011C,YDL078C,YDL029W,YPL117C,YNL117W,YBR109C,YDR212W,YOR362C,YMR004W,YDR044W,YGR287C,YML035C,YGR111W,YDL086W,YHR174W,YGL200C,YIL033C,YJR096W,YLR231C,YPR160W,YGL208W,YPL108W,YLR192C,YNR033W,YDR510W,YJR148W,YEL047C,YLL024C,YNL220W,YBR056W,YOR323C,YLR027C,YHR009C,YCR031C,YMR174C
YIL030C	GO:0006091	generation of precursor metabolites and energy	0.00363911	YHR174W,YNL009W,YMR303C,YGL062W,YNL117W,YKR097W,YLR134W,YMR205C,YPR160W,YIL070C,YLR027C
YFL010C	GO:0006766	vitamin metabolism	0.00372491	YLR231C,YLR354C,YOR209C,YGL062W,YDL078C,YPR074C
YFL010C	GO:0006767	water-soluble vitamin metabolism	0.00372491	YLR231C,YLR354C,YOR209C,YGL062W,YDL078C,YPR074C
YKL012W_WW1	GO:0005975	carbohydrate metabolism	0.00372576	YHR174W,YNL117W,YPR074C,YHR043C,YJR096W,YKR097W,YBR299W,YPR160W,YDL078C
YPR152C	GO:0044262	cellular carbohydrate metabolism	0.00376959	YHR183W,YHR174W,YNL117W,YPR074C,YJR096W,YKR097W,YLR354C,YPR160W
YFL010C	GO:0005623	cell	0.00382885	YIL153W,YDR226W,YLR150W,YGL062W,YNL274C,YPR074C,YLL039C,YDR061W,YHR043C,YGR180C,YML080W,YLR354C,YDL078C,YHR216W,YOR209C,YDL029W,YDR432W,YNL117W,YBR109C,YDR212W,YGR136W,YKR097W,YJR019C,YDL131W,YMR004W,YDR044W,YNR011C,YNL186W,YGR111W,YPL257W-A,YPL222W,YHR174W,YDL051W,YLR231C,YJR096W,YFL010C,YPR160W,YOL056W,YGL208W,YLR192C,YDR510W,YEL047C,YNL220W,YOR236W,YBR056W,YDL230W,YLR027C,YKR025W,YCR031C,YMR17…
YIL030C	GO:0016491	oxidoreductase activity	0.00389299	YIR034C,YHR183W,YNL009W,YPL023C,YMR303C,YPL171C,YER070W,YJR096W,YOR323C,YHR063C,YGL039W
YPR152C	GO:0051186	cofactor metabolism	0.00446279	YLR231C,YDR377W,YOR143C,YNR033W,YLR354C,YOR209C,YPR074C
YIL030C	GO:0005622	intracellular	0.0050119	YLR150W,YGL245W,YGL062W,YPR135W,YMR146C,YNL045W,YNR034W,YHL033C,YBR011C,YGL039W,YMR110C,YMR120C,YLR262C,YHR183W,YGL184C,YOR209C,YNL009W,YMR303C,YNL117W,YLL026W,YKR097W,YJR019C,YCR053W,YMR004W,YGR287C,YML035C,YOR056C,YLR208W,YGR111W,YOR143C,YDL086W,YPL222W,YOR335C,YHR174W,YJL167W,YDL051W,YLR231C,YER070W,YJR096W,YLR134W,YMR205C,YPR160W,YCL043C,YHR112C,YNR033W,YER152C,YIR034C,YIL030C,YMR092C,YLL024C…
YFL010C	GO:0006732	coenzyme metabolism	0.00561058	YLR231C,YLR354C,YOR209C,YOR236W,YGL062W,YDL078C,YPR074C
YER125W_WW3	GO:0044262	cellular carbohydrate metabolism	0.00591761	YHR183W,YHR174W,YLR258W,YGL062W,YNL117W,YPR074C,YJR096W,YKR097W,YMR205C,YBR299W,YPR160W
YGL227W	GO:0006091	generation of precursor metabolites and energy	0.00603782	YKL152C,YGL227W,YLR027C,YNL117W
YER125W_WW1	GO:0015980	energy derivation by oxidation of organic compounds	0.00605291	YHR174W,YNL009W,YMR303C,YNL117W,YPR074C,YKR097W,YMR205C,YPR160W,YDL078C
YER125W_WW1	GO:0006733	oxidoreduction coenzyme metabolism	0.00641844	YLR231C,YOR209C,YNL009W,YDL078C,YPR074C
YER125W_WW1	GO:0005777	peroxisome	0.007162	YIR034C,YDR256C,YNL009W,YDL078C,YNL117W
YER125W_WW1	GO:0042579	microbody	0.007162	YIR034C,YDR256C,YNL009W,YDL078C,YNL117W
YFL010C	GO:0006091	generation of precursor metabolites and energy	0.00724134	YHR174W,YGL062W,YNL117W,YPR074C,YKR097W,YLR027C,YLR354C,YPR160W,YDL078C
YPR152C	GO:0006066	alcohol metabolism	0.00749057	YKR097W,YJR096W,YER062C,YHR183W,YLR354C,YHR174W,YPR074C
YKL012W_WW2	GO:0006092	main pathways of carbohydrate metabolism	0.00757687	YKR097W,YMR205C,YLR027C,YNL009W,YGL062W,YNL117W
YPR152C	GO:0006091	generation of precursor metabolites and energy	0.00784812	YDR377W,YER062C,YHR174W,YNL117W,YPR074C,YKR097W,YLR354C,YPR160W
YIL030C	GO:0016616	oxidoreductase activity, acting on the CH-OH group of donors, NAD or NADP as acceptor	0.00793199	YJR096W,YHR183W,YHR063C,YNL009W,YMR303C,YGL039W
YER125W_WW2	GO:0009067	aspartate family amino acid biosynthesis	0.00814421	YIR034C,YGL184C,YDR234W
YKL012W_WW2	GO:0016874	ligase activity	0.00844307	YIL078W,YOR241W,YNL220W,YGR264C,YGL245W,YGL062W,YCR024C
YER125W_WW2	GO:0003727	single-stranded RNA binding	0.00868816	YDR432W,YIR001C
YER125W_WW2	GO:0008143	poly(A) binding	0.00868816	YDR432W,YIR001C
YIL030C	GO:0006066	alcohol metabolism	0.00874276	YHR183W,YJL167W,YHR174W,YMR303C,YGL062W,YJR096W,YKR097W,YLR134W,YMR205C
YER125W_WW1	GO:0044262	cellular carbohydrate metabolism	0.00876763	YHR174W,YNL009W,YNL117W,YPR074C,YJR096W,YKR097W,YMR205C,YPR160W,YDL078C
YPR152C	GO:0019362	pyridine nucleotide metabolism	0.00878826	YLR231C,YLR354C,YOR209C,YPR074C
YPR152C	GO:0006006	glucose metabolism	0.00906539	YKR097W,YHR183W,YLR354C,YHR174W,YPR074C
YIL030C	GO:0009117	nucleotide metabolism	0.00909178	YLR231C,YMR120C,YOR209C,YNL220W,YNL009W,YML035C,YGL062W
YPR152C	GO:0005623	cell	0.00963303	YLR150W,YNL274C,YPR074C,YLL039C,YDR061W,YGR180C,YLR354C,YBR011C,YGR037C,YMR120C,YHR183W,YOR209C,YDL029W,YDR432W,YNL117W,YBR109C,YKR097W,YGR287C,YNR011C,YML035C,YDR377W,YOR143C,YER062C,YPR152C,YHR174W,YJR096W,YLR231C,YPR160W,YGL030W,YOL056W,YGL208W,YLR192C,YNR033W,YDR510W,YLL024C,YNL220W,YBR056W,YDL230W,YHR009C,YCR031C
YFL010C	GO:0019318	hexose metabolism	0.00970798	YKR097W,YHR043C,YLR354C,YHR174W,YGL062W,YPR074C
YPR152C	GO:0046365	monosaccharide catabolism	0.0112409	YJR096W,YLR354C,YHR174W,YPR074C
YKL012W_WW2	GO:0044262	cellular carbohydrate metabolism	0.0115386	YHR183W,YNL009W,YGL062W,YNL117W,YJR096W,YKR097W,YMR205C,YLR027C,YPR160W
YER125W_WW1	GO:0005782	peroxisomal matrix	0.0117057	YDR256C,YDL078C,YNL117W
YJR017C	GO:0016052	carbohydrate catabolism	0.0119457	YJR096W,YBR299W,YPR160W,YLR354C,YHR174W,YPR074C
YJR017C	GO:0044275	cellular carbohydrate catabolism	0.0119457	YJR096W,YBR299W,YPR160W,YLR354C,YHR174W,YPR074C
YER125W_WW3	GO:0009228	thiamin biosynthesis	0.012218	YNL334C,YFL058W,YPL258C,YDL244W
YGL227W	GO:0005996	monosaccharide metabolism	0.0123065	YJR096W,YKL152C,YGL227W
YJR017C	GO:0051186	cofactor metabolism	0.0128277	YLR231C,YNR033W,YDR044W,YLR354C,YOR209C,YGL062W,YDL078C,YPR074C
YJR017C	GO:0006766	vitamin metabolism	0.0129418	YLR231C,YLR354C,YOR209C,YGL062W,YDL078C,YPR074C
YJR017C	GO:0006767	water-soluble vitamin metabolism	0.0129418	YLR231C,YLR354C,YOR209C,YGL062W,YDL078C,YPR074C
YER125W_WW2	GO:0017171	serine hydrolase activity	0.0130009	YBR177C,YKL094W
YPR152C	GO:0006092	main pathways of carbohydrate metabolism	0.0130088	YKR097W,YLR354C,YHR174W,YNL117W,YPR074C
YKL012W_WW1	GO:0005622	intracellular	0.0134398	YKL012W,YDR139C,YLR150W,YMR146C,YPR074C,YDR061W,YLL018C,YHR043C,YGR180C,YDL078C,YOR209C,YDL029W,YPL117C,YNL117W,YLL009C,YBR109C,YDR212W,YKR097W,YDL131W,YDR044W,YGR287C,YNR011C,YNL186W,YML035C,YGR111W,YNL304W,YDL086W,YPL222W,YHR174W,YDL051W,YGL200C,YKL150W,YJR096W,YPR160W,YGL208W,YLR192C,YNR033W,YEL047C,YLL024C,YMR092C,YNL220W,YCR016W,YHR009C,YCR031C,YMR174C
YIL030C	GO:0016614	oxidoreductase activity, acting on CH-OH group of donors	0.0137991	YJR096W,YHR183W,YHR063C,YNL009W,YMR303C,YGL039W
YPR152C	GO:0016052	carbohydrate catabolism	0.0139359	YJR096W,YPR160W,YLR354C,YHR174W,YPR074C
YPR152C	GO:0044275	cellular carbohydrate catabolism	0.0139359	YJR096W,YPR160W,YLR354C,YHR174W,YPR074C
YER125W_WW3	GO:0005975	carbohydrate metabolism	0.0144591	YHR183W,YHR174W,YLR258W,YGL062W,YNL117W,YPR074C,YJR096W,YKR097W,YMR205C,YBR299W,YPR160W
YPR152C	GO:0006766	vitamin metabolism	0.0149135	YLR231C,YOR143C,YLR354C,YOR209C,YPR074C
YPR152C	GO:0006767	water-soluble vitamin metabolism	0.0149135	YLR231C,YOR143C,YLR354C,YOR209C,YPR074C
YJR017C	GO:0005622	intracellular	0.0152571	YNL093W,YDR139C,YPL239W,YLR150W,YGL211W,YGL062W,YNL274C,YMR146C,YPR074C,YDR061W,YHR043C,YGR180C,YLR354C,YBR011C,YDL078C,YOR198C,YOR209C,YDL029W,YPL117C,YNL117W,YBR109C,YDR212W,YOR362C,YDL131W,YOR078W,YMR004W,YDR044W,YGR287C,YNR011C,YNL186W,YML035C,YGR111W,YNL304W,YDL086W,YHR174W,YDL051W,YGL200C,YIL033C,YJR096W,YLR231C,YPR160W,YGL208W,YPL108W,YLR192C,YNR033W,YDR510W,YJR148W,YEL047C,YLL024C,YNL220W…
YER125W_WW3	GO:0006772	thiamin metabolism	0.0155679	YNL334C,YFL058W,YPL258C,YDL244W
YPR152C	GO:0046164	alcohol catabolism	0.0158121	YJR096W,YLR354C,YHR174W,YPR074C
YER125W_WW3	GO:0009110	vitamin biosynthesis	0.0159657	YLR231C,YNL334C,YFL058W,YPL258C,YDL244W
YER125W_WW3	GO:0042364	water-soluble vitamin biosynthesis	0.0159657	YLR231C,YNL334C,YFL058W,YPL258C,YDL244W
YKL012W_WW2	GO:0017102	methionyl glutamyl tRNA synthetase complex	0.0164328	YGR264C,YGL245W
YJL168C	GO:0003824	catalytic activity	0.0179827	YNL304W,YDL086W,YHR174W,YJL168C,YPR074C,YLL018C,YJR096W,YGR180C,YGL208W,YEL047C,YNL220W,YPR200C,YOR362C,YPL171C,YDL131W,YKR097W,YDR044W,YNL186W
YFL010C	GO:0006740	NADPH regeneration	0.0182946	YLR354C,YGL062W,YPR074C
YER125W_WW1	GO:0005975	carbohydrate metabolism	0.0186782	YHR174W,YNL009W,YNL117W,YPR074C,YJR096W,YKR097W,YMR205C,YPR160W,YDL078C
YGL227W	GO:0006082	organic acid metabolism	0.0193392	YKL152C,YGL227W,YLR027C,YNL117W
YGL227W	GO:0019752	carboxylic acid metabolism	0.0193392	YKL152C,YGL227W,YLR027C,YNL117W
YIL030C	GO:0009308	amine metabolism	0.0198608	YNR033W,YIR034C,YGL184C,YOR335C,YPL023C,YGL245W,YPR035W,YCR053W,YOR323C,YLR027C
YKL012W_WW1	GO:0005737	cytoplasm	0.0219203	YDR139C,YLR150W,YMR146C,YPR074C,YDR061W,YLL018C,YHR043C,YGR180C,YDL078C,YDL029W,YPL117C,YNL117W,YLL009C,YBR109C,YDR212W,YKR097W,YDR044W,YGR287C,YML035C,YGR111W,YDL086W,YPL222W,YHR174W,YGL200C,YKL150W,YJR096W,YPR160W,YGL208W,YLR192C,YNR033W,YEL047C,YLL024C,YMR092C,YNL220W,YHR009C,YCR031C,YMR174C
YJR017C	GO:0006732	coenzyme metabolism	0.0230357	YLR231C,YNR033W,YLR354C,YOR209C,YGL062W,YDL078C,YPR074C
YKL012W_WW1	GO:0006066	alcohol metabolism	0.0234208	YKR097W,YJR096W,YHR043C,YHR174W,YPL117C,YPR074C,YKL150W
YFL010C	GO:0006739	NADP metabolism	0.0242684	YLR354C,YGL062W,YPR074C
YKL012W_WW2	GO:0005975	carbohydrate metabolism	0.0244585	YHR183W,YNL009W,YGL062W,YNL117W,YJR096W,YKR097W,YMR205C,YLR027C,YPR160W
YIL030C	GO:0008152	metabolism	0.0245619	YGL245W,YGL062W,YPR135W,YMR146C,YNL045W,YNR034W,YHL033C,YBR011C,YMR120C,YGL184C,YHR183W,YOR209C,YNL009W,YMR303C,YNL117W,YLL026W,YKR097W,YJR019C,YCR053W,YML035C,YOR056C,YLR208W,YOR143C,YOR335C,YHR174W,YJL167W,YDL051W,YER070W,YJR096W,YLR134W,YLR231C,YMR205C,YBR299W,YPR160W,YHR112C,YCL043C,YNR033W,YIR034C,YIL030C,YLL024C,YMR092C,YNL220W,YPL023C,YPR035W,YOR323C,YIL070C,YHR063C,YDL230W,YLR027C,YLR293C…
YPR152C	GO:0015980	energy derivation by oxidation of organic compounds	0.0245722	YKR097W,YER062C,YPR160W,YLR354C,YHR174W,YNL117W,YPR074C
YIL030C	GO:0009066	aspartate family amino acid metabolism	0.0249485	YCR053W,YIR034C,YGL184C,YLR027C,YPL023C
YER125W_WW1	GO:0006769	nicotinamide metabolism	0.025369	YLR231C,YNL009W,YDL078C,YPR074C
YGL227W	GO:0005777	peroxisome	0.0258331	YLR027C,YNL117W
YPR152C	GO:0006733	oxidoreduction coenzyme metabolism	0.0262521	YLR231C,YLR354C,YOR209C,YPR074C
YIL030C	GO:0006520	amino acid metabolism	0.026733	YIR034C,YGL184C,YOR335C,YPL023C,YGL245W,YPR035W,YCR053W,YOR323C,YLR027C
YKL012W_WW2	GO:0004121	cystathionine beta-lyase activity	0.0271774	YHR112C,YGL184C
YKL012W_WW2	GO:0009117	nucleotide metabolism	0.0278275	YLR231C,YOR209C,YNL220W,YNL009W,YML035C,YGL062W
YIL030C	GO:0016874	ligase activity	0.0279415	YPR035W,YNR033W,YIL030C,YOR335C,YNL220W,YGL245W,YGL062W
YER125W_WW3	GO:0006066	alcohol metabolism	0.028251	YHR183W,YHR174W,YPL117C,YGL062W,YPR074C,YKL150W,YJR096W,YKR097W,YMR205C
YKL012W_WW2	GO:0004812	tRNA ligase activity	0.0289336	YIL078W,YGR264C,YGL245W,YCR024C
YKL012W_WW2	GO:0016875	ligase activity, forming carbon-oxygen bonds	0.0289336	YIL078W,YGR264C,YGL245W,YCR024C
YKL012W_WW2	GO:0016876	ligase activity, forming aminoacyl-tRNA and related compounds	0.0289336	YIL078W,YGR264C,YGL245W,YCR024C
YKL012W_WW1	GO:0006092	main pathways of carbohydrate metabolism	0.0295218	YKR097W,YHR174W,YDL078C,YNL117W,YPR074C
YER125W_WW3	GO:0005996	monosaccharide metabolism	0.0309515	YKR097W,YJR096W,YMR205C,YHR183W,YHR174W,YGL062W,YPR074C
YFL010C	GO:0046365	monosaccharide catabolism	0.0310706	YJR096W,YLR354C,YHR174W,YPR074C
YKL012W_WW1	GO:0016052	carbohydrate catabolism	0.0315968	YJR096W,YBR299W,YPR160W,YHR174W,YPR074C
YKL012W_WW1	GO:0044275	cellular carbohydrate catabolism	0.0315968	YJR096W,YBR299W,YPR160W,YHR174W,YPR074C
YKL012W_WW2	GO:0008452	RNA ligase activity	0.0322361	YIL078W,YGR264C,YGL245W,YCR024C
YPR152C	GO:0019318	hexose metabolism	0.0331153	YKR097W,YHR183W,YLR354C,YHR174W,YPR074C
YER125W_WW3	GO:0006006	glucose metabolism	0.0342072	YKR097W,YMR205C,YHR183W,YHR174W,YGL062W,YPR074C
YPR152C	GO:0006163	purine nucleotide metabolism	0.0345169	YDR377W,YMR120C,YNL220W,YML035C
YJR017C	GO:0006740	NADPH regeneration	0.0354061	YLR354C,YGL062W,YPR074C
YIL030C	GO:0044237	cellular metabolism	0.0383188	YGL245W,YGL062W,YPR135W,YMR146C,YNR034W,YHL033C,YBR011C,YMR120C,YGL184C,YHR183W,YOR209C,YNL009W,YMR303C,YNL117W,YLL026W,YKR097W,YJR019C,YCR053W,YML035C,YOR056C,YLR208W,YOR143C,YOR335C,YHR174W,YJL167W,YDL051W,YER070W,YJR096W,YLR134W,YLR231C,YMR205C,YBR299W,YPR160W,YHR112C,YCL043C,YNR033W,YIR034C,YIL030C,YLL024C,YMR092C,YNL220W,YPL023C,YPR035W,YOR323C,YIL070C,YHR063C,YDL230W,YLR027C,YLR293C,YMR304W
YIL030C	GO:0006807	nitrogen compound metabolism	0.0387251	YNR033W,YIR034C,YGL184C,YOR335C,YPL023C,YGL245W,YPR035W,YCR053W,YOR323C,YLR027C
YFL010C	GO:0006066	alcohol metabolism	0.0391043	YKR097W,YJR096W,YHR043C,YLR354C,YHR174W,YGL062W,YPR074C
YGL227W	GO:0006094	gluconeogenesis	0.039498	YKL152C,YGL227W
YKL012W_WW2	GO:0019362	pyridine nucleotide metabolism	0.0429727	YLR231C,YOR209C,YNL009W,YGL062W
YFL010C	GO:0046164	alcohol catabolism	0.0435461	YJR096W,YLR354C,YHR174W,YPR074C
YFL010C	GO:0008152	metabolism	0.0439939	YIL153W,YDR226W,YGL062W,YNL274C,YPR074C,YLL039C,YHR043C,YGR180C,YML080W,YLR354C,YDL078C,YHR216W,YOR209C,YNL117W,YDR212W,YKR097W,YJR019C,YDL131W,YDR044W,YNR011C,YNL186W,YPL257W-A,YHR174W,YDL051W,YJR096W,YLR231C,YPR160W,YGL208W,YLR192C,YDR510W,YEL047C,YNL220W,YOR236W,YDL230W,YLR027C,YKR025W,YCR031C,YMR174C
YGL227W	GO:0019319	hexose biosynthesis	0.0458882	YKL152C,YGL227W
YGL227W	GO:0046364	monosaccharide biosynthesis	0.0458882	YKL152C,YGL227W
YJR017C	GO:0006739	NADP metabolism	0.0469088	YLR354C,YGL062W,YPR074C
YOR011W	GO:0005737	cytoplasm	0.0473335	YOR143C,YOR011W,YJL167W,YHR174W,YNL220W,YDR432W,YBR056W,YOR251C,YNL117W,YJR096W,YOR323C,YBR011C,YHR063C,YKL130C,YOL056W,YMR196W
YFL010C	GO:0016052	carbohydrate catabolism	0.047662	YJR096W,YPR160W,YLR354C,YHR174W,YPR074C
YFL010C	GO:0044275	cellular carbohydrate catabolism	0.047662	YJR096W,YPR160W,YLR354C,YHR174W,YPR074C
YFL010C	GO:0005777	peroxisome	0.0478142	YJR019C,YLR027C,YDL078C,YNL117W
YFL010C	GO:0042579	microbody	0.0478142	YJR019C,YLR027C,YDL078C,YNL117W
YER125W_WW1	GO:0046365	monosaccharide catabolism	0.0480451	YJR096W,YMR205C,YHR174W,YPR074C
YGL227W	GO:0044248	cellular catabolism	0.0488888	YJR096W,YKL152C,YGL227W,YLR027C
YIL030C	GO:0006519	amino acid and derivative metabolism	0.0492456	YIR034C,YGL184C,YOR335C,YPL023C,YGL245W,YPR035W,YCR053W,YOR323C,YLR027C
