# Supplementary material for: Comparative analysis of Saccharomyces cerevisiae WW domains and their interacting proteins
Source: Genome Biol. 2006 Apr 10;7(4):R30. doi: 10.1186/gb-2006-7-4-r30 (PMC1557994; doi:10.1186/gb-2006-7-4-r30)
Supplement: Additional data file 3 — Overlap between the WW domain interaction data set and previously generated protein-protein interaction networks. [file gb-2006-7-4-r30-S3.xls]

## Sheet: Sheet1
WW Protein (Systematic Name)	WW Protein (Common Name)	Protein Interactor (Systematic Name)	Protein Interactor (Common Name)	Citation	Note
YER125W	RSP5	YHL024W	RIM4	[37]
YER125W	RSP5	YDL203C	ACK1	[37]
YER125W	RSP5	YGR136W	LSB1	[1]	FinalNet
YER125W	RSP5	YMR316W	DIA1	[1]	FinalNet
YER125W	RSP5	YLR392C		[1]	FinalNet
YER125W	RSP5	YLL039C	UBI4	[1]	FinalNet
YFL010C	WWM1	YDL029W	ARP2	[1]	FinalNet
YIL030C	SSM4	YMR304W	UBP15	[1]	FinalNet
YJR017C	ESS1	YIL033C	BCY1	[1]	FinalNet
YJR017C	ESS1	YJL184W	GON7	[1]	FinalNet
YER125W	RSP5	YDL203C		[3]
YER125W	RSP5	YGR068C		[3]
YER125W	RSP5	YGR136W	LSB1	[5]
YER125W	RSP5	YLR392C		[5]
YER125W	RSP5	YMR316W	DIA1	[3]
YJR017C	ESS1	YIL033C	BCY1	[5]
YKL012W	PRP40	YPR197C		[5]
YKL012W	PRP40	YGL208W	SIP2	[5]
