# Supplementary material for: Comparative analysis of Saccharomyces cerevisiae WW domains and their interacting proteins
Source: Genome Biol. 2006 Apr 10;7(4):R30. doi: 10.1186/gb-2006-7-4-r30 (PMC1557994; doi:10.1186/gb-2006-7-4-r30)
Supplement: Additional data file 4 — Motifs were identified using regular expressions (poly-proline 'P{4,}', PY 'PP\w [YF]', LPxY 'LP\w [YF]', PPR 'PP [RK]'). [file gb-2006-7-4-r30-S4.xls]

## Sheet: 20060130-ww-final-dataset-motif
Systematic Name	Common Name	PolyPro (P{4,})	PPLP (PPLP)	PPxY (PP\w[YF])	LPxY (LP\w[YF])	PPR	Total Motifs
YMR171C	YMR171C	1	0	3	0	0	4
YJL084C	YJL084C	0	0	2	1	1	4
YLR392C	YLR392C	0	0	2	1	0	3
YGR136W	LSB1	0	0	2	0	0	2
YDR165W	TRM82	0	0	2	0	0	2
YMR182C	RGM1	0	1	1	1	0	3
YPR194C	OPT2	0	0	1	1	0	2
YHL024W	RIM4	2	0	1	0	1	4
YOR236W	DFR1	0	0	1	0	1	2
YIL108W	YIL108W	0	0	1	0	1	2
YFL010C	WWM1	0	0	1	0	1	2
YPL258C	THI21	0	0	1	0	0	1
YPL077C	YPL077C	0	0	1	0	0	1
YMR316W	DIA1	0	0	1	0	0	1
YLR027C	AAT2	0	0	1	0	0	1
YKL150W	MCR1	0	0	1	0	0	1
YKL128C	PMU1	0	0	1	0	0	1
YJL218W	YJL218W	0	0	1	0	0	1
YJL151C	SNA3	0	0	1	0	0	1
YIL030C	SSM4	0	0	1	0	0	1
YIL002C	INP51	0	0	1	0	0	1
YHR067W	RMD12	0	0	1	0	0	1
YGR068C	YGR068C	0	0	1	0	0	1
YGL219C	MDM34	0	0	1	0	0	1
YGL184C	STR3	0	0	1	0	0	1
YGL161C	YIP5	0	0	1	0	0	1
YFL058W	THI5	0	0	1	0	0	1
YER152C	YER152C	0	0	1	0	0	1
YER100W	UBC6	0	0	1	0	0	1
YEL047C	YEL047C	0	0	1	0	0	1
YDR061W	YDR061W	0	0	1	0	0	1
YDR003W	YDR003W	0	0	1	0	0	1
YDL244W	THI13	0	0	1	0	0	1
YDL203C	YDL203C	0	0	1	0	0	1
YDL123W	SNA4	0	0	1	0	0	1
YBR005W	YBR005W	0	0	1	0	0	1
YPR074C	TKL1	0	0	0	2	0	2
YLR134W	PDC5	0	0	0	2	0	2
YDR034C-C	YDR034C-C	0	0	0	2	0	2
YCL043C	PDI1	0	0	0	2	0	2
YPL023C	MET12	0	0	0	1	1	2
YOL033W	MSE1	0	0	0	1	1	2
YIL153W	RRD1	0	1	0	1	0	2
YOR209C	NPT1	0	0	0	1	0	1
YOR143C	THI80	0	0	0	1	0	1
YNR034W	SOL1	0	0	0	1	0	1
YNR033W	ABZ1	0	0	0	1	0	1
YNR011C	PRP2	0	0	0	1	0	1
YNL280C	ERG24	0	0	0	1	0	1
YNL219C	ALG9	0	0	0	1	0	1
YNL009W	IDP3	0	0	0	1	0	1
YMR315W	YMR315W	0	0	0	1	0	1
YMR304W	UBP15	0	0	0	1	0	1
YLR269C	SEC22	0	0	0	1	0	1
YLR262C	YPT6	0	0	0	1	0	1
YLR231C	BNA5	0	0	0	1	0	1
YLR202C	YLR201C	0	0	0	1	0	1
YKR097W	PCK1	0	0	0	1	0	1
YJR149W	YJR149W	0	0	0	1	0	1
YJR148W	BAT2	0	0	0	1	0	1
YJR019C	TES1	0	0	0	1	0	1
YGR063C	SPT4	0	0	0	1	0	1
YGL200C	EMP24	0	0	0	1	0	1
YER125W	RSP5	0	0	0	1	0	1
YER070W	RNR1	0	0	0	1	0	1
YDR047W	HEM12	0	0	0	1	0	1
YDR044W	HEM13	0	0	0	1	0	1
YDL091C	YDL091C	0	0	0	1	0	1
YDL086W	YDL086W	0	0	0	1	0	1
YDL051W	LHP1	0	0	0	1	0	1
YDR432W	NPL3	1	0	0	0	2	3
YML035C	AMD1	1	0	0	0	1	2
YOR078W	BUD21	0	0	0	0	1	1
YOL056W	GPM3	0	0	0	0	1	1
YNL220W	ADE12	0	0	0	0	1	1
YNL045W	YNL045W	0	0	0	0	1	1
YMR004W	MVP1	0	0	0	0	1	1
YLR324W	PEX30	0	0	0	0	1	1
YLR150W	STM1	0	0	0	0	1	1
YKR047W	PET10	0	0	0	0	1	1
YKL152C	GPM1	1	0	0	0	0	1
YIL033C	BCY1	0	1	0	0	0	1
YHR202W	YHR202W	0	0	0	0	1	1
YHR009C	YHR009C	0	0	0	0	1	1
YGR287C	YGR287C	0	0	0	0	1	1
YGR111W	YGR111W	0	0	0	0	1	1
YDR377W	ATP17	0	0	0	0	1	1
YDR226W	ADK1	0	0	0	0	1	1
YDR212W	TCP1	0	0	0	0	1	1
YDL029W	ARP2	0	0	0	0	1	1
YBR299W	MAL32	0	0	0	0	1	1
YPR200C	ARR2	0	0	0	0	0	0
YPR197C	YPR196W	0	0	0	0	0	0
YPR160W	GPH1	0	0	0	0	0	0
YPR158C-C	YPR158C-C	0	0	0	0	0	0
YPR152C	YPR152C	0	0	0	0	0	0
YPR147C	YPR147C	0	0	0	0	0	0
YPR139C	VPS66	0	0	0	0	0	0
YPR137C-A	YPR137C-A	0	0	0	0	0	0
YPR135W	CTF4	0	0	0	0	0	0
YPR036W	VMA13	0	0	0	0	0	0
YPR035W	GLN1	0	0	0	0	0	0
YPL281C	ERR2	0	0	0	0	0	0
YPL257W-A	YPL257W-A	0	0	0	0	0	0
YPL239W	YAR1	0	0	0	0	0	0
YPL222W	YPL222W	0	0	0	0	0	0
YPL171C	OYE3	0	0	0	0	0	0
YPL139C	UME1	0	0	0	0	0	0
YPL117C	IDI1	0	0	0	0	0	0
YPL108W	YPL108W	0	0	0	0	0	0
YOR386W	PHR1	0	0	0	0	0	0
YOR362C	PRE10	0	0	0	0	0	0
YOR335C	ALA1	0	0	0	0	0	0
YOR323C	PRO2	0	0	0	0	0	0
YOR251C	YOR251C	0	0	0	0	0	0
YOR241W	MET7	0	0	0	0	0	0
YOR232W	MGE1	0	0	0	0	0	0
YOR224C	RPB8	0	0	0	0	0	0
YOR198C	BFR1	0	0	0	0	0	0
YOR056C	NOB1	0	0	0	0	0	0
YOR011W	AUS1	0	0	0	0	0	0
YOL103W-A	YOL103W-A	0	0	0	0	0	0
YNL334C	SNO2	0	0	0	0	0	0
YNL304W	YPT11	0	0	0	0	0	0
YNL274C	YNL274C	0	0	0	0	0	0
YNL226W	CNM67	0	0	0	0	0	0
YNL186W	UBP10	0	0	0	0	0	0
YNL117W	MLS1	0	0	0	0	0	0
YNL093W	YPT53	0	0	0	0	0	0
YMR313C	TGL3	0	0	0	0	0	0
YMR303C	ADH2	0	0	0	0	0	0
YMR205C	PFK2	0	0	0	0	0	0
YMR196W	YMR196W	0	0	0	0	0	0
YMR174C	PAI3	0	0	0	0	0	0
YMR146C	TIF34	0	0	0	0	0	0
YMR120C	ADE17	0	0	0	0	0	0
YMR110C	YMR110C	0	0	0	0	0	0
YMR092C	AIP1	0	0	0	0	0	0
YMR041C	YMR041C	0	0	0	0	0	0
YML118W	NGL3	0	0	0	0	0	0
YML080W	DUS1	0	0	0	0	0	0
YML048W	GSF2	0	0	0	0	0	0
YLR460C	YLR460C	0	0	0	0	0	0
YLR429W	CRN1	0	0	0	0	0	0
YLR354C	TAL1	0	0	0	0	0	0
YLR293C	GSP1	0	0	0	0	0	0
YLR258W	GSY2	0	0	0	0	0	0
YLR208W	SEC13	0	0	0	0	0	0
YLR192C	HCR1	0	0	0	0	0	0
YLR069C	MEF1	0	0	0	0	0	0
YLR022C	YLR022C	0	0	0	0	0	0
YLL039C	UBI4	0	0	0	0	0	0
YLL026W	HSP104	0	0	0	0	0	0
YLL024C	SSA2	0	0	0	0	0	0
YLL018C	DPS1	0	0	0	0	0	0
YLL009C	COX17	0	0	0	0	0	0
YKR049C	YKR049C	0	0	0	0	0	0
YKR025W	RPC37	0	0	0	0	0	0
YKL130C	SHE2	0	0	0	0	0	0
YKL094W	YJU3	0	0	0	0	0	0
YKL069W	YKL069W	0	0	0	0	0	0
YKL012W	PRP40	0	0	0	0	0	0
YJR111C	YJR111C	0	0	0	0	0	0
YJR096W	YJR096W	0	0	0	0	0	0
YJR017C	ESS1	0	0	0	0	0	0
YJL184W	GON7	0	0	0	0	0	0
YJL168C	SET2	0	0	0	0	0	0
YJL167W	ERG20	0	0	0	0	0	0
YJL115W	ASF1	0	0	0	0	0	0
YJL022W	BBC1	0	0	0	0	0	0
YIR034C	LYS1	0	0	0	0	0	0
YIR001C	SGN1	0	0	0	0	0	0
YIL078W	THS1	0	0	0	0	0	0
YIL070C	MAM33	0	0	0	0	0	0
YIL060W	YIL060W	0	0	0	0	0	0
YHR216W	IMD2	0	0	0	0	0	0
YHR183W	GND1	0	0	0	0	0	0
YHR179W	OYE2	0	0	0	0	0	0
YHR174W	ENO2	0	0	0	0	0	0
YHR112C	YHR112C	0	0	0	0	0	0
YHR063C	PAN5	0	0	0	0	0	0
YHR043C	DOG2	0	0	0	0	0	0
YHL042W	YHL042W	0	0	0	0	0	0
YHL033C	RPL8A	0	0	0	0	0	0
YGR264C	MES1	0	0	0	0	0	0
YGR252W	GCN5	0	0	0	0	0	0
YGR200C	ELP2	0	0	0	0	0	0
YGR180C	RNR4	0	0	0	0	0	0
YGR037C	ACB1	0	0	0	0	0	0
YGL245W	YGL245W	0	0	0	0	0	0
YGL227W	VID30	0	0	0	0	0	0
YGL211W	NCS6	0	0	0	0	0	0
YGL208W	SIP2	0	0	0	0	0	0
YGL204C	KEX1	0	0	0	0	0	0
YGL062W	PYC1	0	0	0	0	0	0
YGL039W	YGL039W	0	0	0	0	0	0
YGL030W	RPL30	0	0	0	0	0	0
YER062C	HOR2	0	0	0	0	0	0
YDR510W	SMT3	0	0	0	0	0	0
YDR271C	CCC2	0	0	0	0	0	0
YDR256C	CTA1	0	0	0	0	0	0
YDR234W	LYS4	0	0	0	0	0	0
YDR139C	RUB1	0	0	0	0	0	0
YDL230W	PTP1	0	0	0	0	0	0
YDL131W	LYS21	0	0	0	0	0	0
YDL078C	MDH3	0	0	0	0	0	0
YCR053W	THR4	0	0	0	0	0	0
YCR031C	RPS14A	0	0	0	0	0	0
YCR024C	YCR024C	0	0	0	0	0	0
YCR016W	YCR016W	0	0	0	0	0	0
YCL047C	YCL047C	0	0	0	0	0	0
YBR226C	YBR225W	0	0	0	0	0	0
YBR177C	EHT1	0	0	0	0	0	0
YBR109C	CMD1	0	0	0	0	0	0
YBR056W	YBR056W	0	0	0	0	0	0
YBR011C	IPP1	0	0	0	0	0	0
