# Supplementary material for: Comparative analysis of Saccharomyces cerevisiae WW domains and their interacting proteins
Source: Genome Biol. 2006 Apr 10;7(4):R30. doi: 10.1186/gb-2006-7-4-r30 (PMC1557994; doi:10.1186/gb-2006-7-4-r30)
Supplement: Additional data file 5 — Motifs that were previously assessed are highlighted by blue headers. [file gb-2006-7-4-r30-S5.xls]

## Sheet: Ingham human WW motifs
CommonName	PPPPP	PPRxxP	PPLP	PxPPxR	PPR	PPK	PPxY	PPxF	LPxY	LPxF
AIP2	0	0	0	0	0	0	0	0	2	0
CPSF1	0	0	0	0	0	0	0	0	2	0
ITCH	0	0	0	0	1	0	0	0	2	0
NONO	1	0	0	0	0	0	0	2	1	0
CYFIP1	0	0	0	0	0	0	0	1	1	0
CYFIP2	0	0	0	0	0	0	0	1	1	0
U2AF2	0	0	0	0	0	0	0	1	1	0
AMOTL1	0	0	0	0	0	0	2	0	1	0
BRD4	0	0	0	0	0	2	1	0	1	0
CDC2L1	0	0	0	0	0	0	0	0	1	0
CDC2L2	0	0	0	0	0	0	0	0	1	0
FLJ13150	0	0	0	0	0	0	0	0	1	0
NEDD4	0	0	0	0	0	0	0	0	1	0
NEDD4-1	0	0	0	0	0	0	0	0	1	0
PRPF8	0	0	0	0	0	0	0	0	1	0
SRRM2	0	1	0	0	6	3	0	0	1	0
TD-60	0	0	0	0	0	0	0	0	1	0
ZNF207	0	0	0	0	1	1	0	0	1	0
RAPGEF2	0	0	0	0	0	0	2	0	0	2
AP2A1	0	0	1	0	0	1	0	0	0	1
ASCC3L1	0	0	0	0	0	0	0	0	0	1
CPSF3	0	0	0	0	0	0	0	0	0	1
CRK7	1	0	5	0	1	0	0	0	0	1
DDB1	0	0	0	0	0	0	0	0	0	1
DDX17	1	0	0	1	0	1	0	0	0	1
DDX46	0	0	0	0	0	0	0	0	0	1
DDX5	0	0	0	0	0	0	0	0	0	1
FLJ12529	2	1	0	1	2	0	0	0	0	1
G3BP	0	0	0	0	1	0	0	0	0	1
G3BP2	0	0	0	0	3	1	0	0	0	1
HNRPUL1	3	0	0	0	0	0	3	0	0	1
KIAA1052	0	0	1	0	2	1	0	0	0	1
PEPP2	0	0	0	0	1	0	0	0	0	1
REPS1	0	1	0	1	1	1	0	0	0	1
SMARCA3	0	0	0	0	0	0	0	0	0	1
SMARCC1	0	0	0	0	0	0	0	0	0	1
SFRS15	1	1	0	0	2	1	0	4	0	0
FIP1L1	0	0	0	0	0	0	0	3	0	0
G22P1	0	0	0	0	0	0	1	2	0	0
WASF2	6	0	0	0	0	0	0	2	0	0
CA150	2	0	0	1	1	0	0	1	0	0
EWSR1	0	0	0	0	2	0	1	1	0	0
KHSRP	0	0	0	0	1	0	0	1	0	0
KIAA0460	3	0	1	0	0	1	1	1	0	0
PSPC1	0	0	0	0	0	0	0	1	0	0
SF3A1	1	0	1	0	0	1	0	1	0	0
SFPQ	2	0	0	1	0	0	0	1	0	0
SFRS7	0	0	0	0	0	0	0	1	0	0
SPG20	0	0	0	0	0	1	1	1	0	0
TCERG1	2	0	0	1	1	0	0	1	0	0
WASPIP	4	0	2	2	1	0	0	1	0	0
WBP2	3	0	0	0	0	0	3	1	0	0
WDR33	0	1	0	0	4	0	0	1	0	0
WIRE	8	0	1	6	0	0	2	1	0	0
YLPM1	0	0	3	0	0	0	0	1	0	0
ABI1	3	0	0	0	0	0	0	0	0	0
APBB1	0	0	0	0	2	0	0	0	0	0
ARID1A	0	0	1	0	1	0	1	0	0	0
ATAD3A	0	0	1	0	0	0	0	0	0	0
BCLAF1	0	0	0	0	0	0	0	0	0	0
BUB3	0	0	0	0	0	0	0	0	0	0
C13orf8	0	0	1	0	0	1	0	0	0	0
C19orf2	0	0	0	0	0	0	0	0	0	0
CAD	0	0	0	0	1	0	1	0	0	0
CCNK	0	0	0	0	0	0	0	0	0	0
CCT2	0	0	0	0	0	0	0	0	0	0
CCT4	0	0	0	0	0	0	0	0	0	0
CCT7	0	0	0	0	0	0	0	0	0	0
CHERP	0	0	1	0	0	0	0	0	0	0
CPSF2	0	0	0	0	0	0	0	0	0	0
CPSF5	0	0	0	0	0	0	1	0	0	0
CPSF6	1	0	0	0	1	0	1	0	0	0
DAZAP1	0	0	0	0	0	0	0	0	0	0
DDX23	0	0	0	0	0	0	0	0	0	0
DDX3X	0	0	0	0	0	1	0	0	0	0
DERPC	0	0	0	0	1	0	0	0	0	0
DHX15	0	0	0	0	0	0	0	0	0	0
DHX30	0	0	0	0	0	0	0	0	0	0
DHX9	0	0	0	0	0	1	0	0	0	0
DIAPH1	0	0	0	0	0	0	0	0	0	0
DIAPH2	4	0	3	0	0	0	0	0	0	0
DKFZP434I116	0	0	0	1	1	1	0	0	0	0
DNM2	0	0	0	0	0	0	0	0	0	0
ENAH	4	0	4	0	0	0	0	0	0	0
EPRS	0	0	0	0	0	0	0	0	0	0
ETV6	0	0	0	0	0	0	0	0	0	0
EVL	0	0	0	0	0	0	0	0	0	0
FBP11	0	0	0	0	0	0	0	0	0	0
FBP21	0	0	0	0	0	0	0	0	0	0
FE65	0	0	0	0	2	0	0	0	0	0
FLJ21908	0	0	0	0	0	0	0	0	0	0
FMNL1	0	0	0	0	0	1	0	0	0	0
FNBP3	0	0	0	0	0	0	0	0	0	0
FUS	0	0	0	0	0	0	0	0	0	0
GAPD	0	0	0	0	0	0	0	0	0	0
GAS7	0	0	0	0	0	0	0	0	0	0
GRINL1A	0	0	0	0	1	0	0	0	0	0
HADHA	0	0	0	0	0	0	0	0	0	0
HEM1	0	0	0	0	0	0	0	0	0	0
HNRPF	0	0	0	0	0	0	0	0	0	0
HNRPH1	0	0	0	0	1	0	0	0	0	0
HNRPK	2	0	0	3	1	0	0	0	0	0
HNRPL	1	0	0	0	0	0	2	0	0	0
HNRPU	0	0	0	0	0	0	0	0	0	0
HTATSF1	0	0	0	0	0	0	0	0	0	0
Interactor	0	0	0	0	0	0	0	0	0	0
KHDRBS1	1	0	1	0	1	0	0	0	0	0
LOC133619	0	0	1	1	1	0	0	0	0	0
M11S1	0	0	0	0	0	0	0	0	0	0
MGC20255	0	0	0	0	0	1	0	0	0	0
NCKAP1	0	0	0	0	0	0	0	0	0	0
NSEP1	0	0	0	0	2	0	1	0	0	0
PABPC1	0	0	0	0	0	0	0	0	0	0
PIN1	0	0	0	0	0	0	0	0	0	0
PKM2	0	0	0	0	0	0	0	0	0	0
POLR2A	0	0	0	0	0	0	0	0	0	0
POLR2B	0	0	0	0	0	0	1	0	0	0
POLR2C	0	0	0	0	0	0	0	0	0	0
POLR2E	0	0	0	0	0	0	0	0	0	0
POLR3A	0	0	0	0	0	0	0	0	0	0
PPARBP	0	0	0	0	0	0	0	0	0	0
PQBP1	0	0	0	0	0	0	0	0	0	0
PRP3	0	0	0	0	0	1	0	0	0	0
PRPF4	0	0	0	0	0	0	0	0	0	0
RBM17	0	0	0	0	0	0	1	0	0	0
RBM21	0	0	0	0	0	0	0	0	0	0
RNPS1	0	0	0	1	3	1	0	0	0	0
RPL4	0	0	0	0	0	0	0	0	0	0
RPLP0	0	0	0	0	0	0	0	0	0	0
RPS3A	0	0	0	0	0	0	0	0	0	0
RUVBL1	0	0	0	0	0	0	0	0	0	0
SART1	0	0	0	0	1	0	0	0	0	0
SF1	9	0	1	0	1	0	1	0	0	0
SF3A2	2	0	2	0	1	0	0	0	0	0
SF3A3	0	0	0	0	0	0	0	0	0	0
SF3B1	0	0	0	0	0	1	0	0	0	0
SF3B2	0	0	0	0	0	0	1	0	0	0
SF3B3	0	0	0	0	0	0	0	0	0	0
SF3B4	0	0	0	0	0	0	0	0	0	0
SFRS11	0	0	0	0	0	1	0	0	0	0
SMARCC2	1	0	0	0	0	0	0	0	0	0
SMARCE1	0	0	0	0	0	0	0	0	0	0
SMURF1	0	0	0	0	0	0	0	0	0	0
SNRP70	0	0	0	0	0	0	0	0	0	0
SNRPA	0	0	0	0	0	0	0	0	0	0
SRRM1	1	1	0	4	8	7	0	0	0	0
SYMPK	0	0	0	0	0	0	0	0	0	0
TBC1D4	0	0	0	0	1	0	0	0	0	0
TFG	0	0	0	0	0	0	0	0	0	0
THRAP3	0	0	0	0	0	0	0	0	0	0
TLE3	1	0	0	1	0	0	0	0	0	0
U5-116KD	0	0	0	0	0	0	0	0	0	0
UBAP2	0	0	0	0	0	1	0	0	0	0
UBAP2L	0	0	0	0	1	0	0	0	0	0
VASP	2	0	1	0	0	0	0	0	0	0
VCY2IP1	0	0	1	0	0	2	0	0	0	0
WASL	11	0	0	6	1	0	0	0	0	0
WBP11	0	1	0	2	3	0	0	0	0	0
WBP4	0	0	0	0	0	0	0	0	0	0
WRNIP1	0	0	0	0	0	0	0	0	0	0
WWOX	0	0	0	0	0	0	0	0	0	0
